# Supplementary material for: Molecular characterization of an outbreak of enterovirus-associated meningitis in Mossel Bay, South Africa, December 2015–January 2016
Source: BMC Infect Dis. 2018 Dec 29;18:709. doi: 10.1186/s12879-018-3641-4 (PMC6311073; doi:10.1186/s12879-018-3641-4)
Supplement: Supplementary file 1 — Fasta-formatted file of the 5’UTR sequences used in the identification of HEV serotypes and in the construction of the phylogenetic tree and analysis of the outbreak. (TXT 10 kb) [file 12879_2018_3641_MOESM1_ESM.txt]

>2572 [Echovirus 30] 
GGTCAATAGGCGGCTCAGTATACCAACTGA
GTCTCGACCAAGCACTTCTGTTGCCCCGGACCGAGTATCAATAAGCTACT
CACGTGGCTGAAGGAGAAAACGTTCGTTACCCGGCCAACTACTTCGAGAA
ACCTAGTACCACCATGGATGTTGCGCGGCGTTTCGCTCCGCACTACCCCA
GTGTARATCAGGTCGATGAGTCACCGCATTCCTCACGGGCGACCGTGGCG
GTGGCTGCGCTGGCGACCTGCCCATGGGGTAACCCATGGGACGCTTCAAT
ACAGACATGGKGTGAARAGTCTATTGAGCTAGTTGGTAGTCCTCCGGCCC
CTGAATGCGGCTAATCCTAACTGCGGAGCAGATCCCCACACGCCAGTGGG
CAGTCTGTCGTAATGGGTAACTCTGCAGCGGAACCGA

>2314 [Coxsackie virus A9]
GATCAACAGCAGGtGTGGCATGCCAGCTACATCA
TGATCAAGCACTACTGTCTCCCCGGACTGAGTATCAATAGGCTGCTCGCG
CGGCTGAAGGAGAAAACGTTCGTTATCCGGCCAATTACTTCGAGAAGCTT
AGTACCACCATGGAGGTTGCGCAGTGTTTCGCTCCGCACAACCCCAGtGt
AgATCAGGTCGATGAGTCACCGCATTCCCCACGGGTGACCGTGGCGGTGG
CTGCGCTGGCGGCCTGCCCATGGGACAACCCATGGGACGCTTCAATACTG
ACATGGtGCGAAgAGCCTATTGAGCTAATTGGTAGTCCTCCGGCCCCTGA
ATGCGGcTAATCCTAACTGCGGAGCAgATACTCACACACCAGTGAGCAGT
CTGTCGTAATGGGCAAcTCTGCAGCGGAACCGA

>4751 [Coxsackie virus A9]
GATCGACAGCAGGtGTGGCAC
GCCAGCTACATCATGAyCAagcACTACTGTCTCCCCGGACTGAGTATCA
ATAGGCTGCTCGCGCGGCTGAAGGAGAAAACGTTCGTTAACCGGCCAATT
ACTTCgAGAAACCTAGTACCACCATGGAGGTTGCGCAGtGTTTCGCTCCG
CACAACCCCAGTGTAgATCAGGTCGATGAGTCACCGCATTCCCCACGGGC
GACCGTGGCGGTGGcTGCGCTGGCGGCCTGCCCATGGgACAACCCATGGG
ACGCTTCAATACTGACATGGtGCGAAgAGTCTATTGAGCTAATTGGTAGT
CCTCCGGCCCCTGAATGCGGcTAATCCTAACTGCGGAGCAgATACTCACA
CACCAGTGAGCAGTCTGTCGTAACGGGTAAcTCTGCAGCGGAACCGA

>4809 [Coxsackie virus A9]
GATCGACAGCAGGtGTGGCAC
GCCAGCTACATCATGATCAAGCACTACTGTCTCCCCGGACTGAGTATCAA
TAGGCTGCTCGCGCGGCTGAAGGAGAAAACGTTCGTTAACCGGCCAATTA
CTTCgAGAAACCTAGTACCACCATGGAGGTTGCGCAGTGTTTCGCTCCGC
ACAACCCCAGTGTAgATCAGGTCGATGAGTCACCGCATTCCCCACGGGCG
ACCGTGGCGGTGGCTGCGCTGGCGGCCTGCCCATGGgACAACCCATGGGA
CGCTTCAATACTGACATGGtGCGAAgAGTCTATTGAGCTAATTGGTAGTC
CTCCGGCCCCTGAATGCGGcTAATCCTAACTGCGGAGCAgATaCTCACAC
ACCAGTGAGCAGTCTGTCGTAACGGGTAAcTCTGCAGCGGAACCGA

>4969 [Coxsackie virus A9]
GATCGACAGCAGGtGTGGCA
CGCCaGCCACATCATGATCAAGcAcTACTGTCTCCCCGGACTGAGTATCA
ATAGGCTGCTCGCGCGGCTGAAGGAGAAAACGTTCGTTAACCGGCCAATT
ACTTCgAGAAACCTAGTACCACCATGGAGGTTGCGCAGtGTTTCGcTCCG
CACAACCCCAGTGTAgATCAGGTCGATgAGTCaCCGCATTCCCCACGGGC
gACCGtGGCGGTGGcTGCGcTGGCGGCCTGCCCaTGGgACAACCCAtGGG
ACGcTTCAaTACTGACaTGGtGCGAAgAGTcTaTTGAGcTAATTGGTAGT
CCTCCGGCCCCTGAATGCGGcTAATCCTAACTGCGGAGCAgATaCTCACA
CACCAGTGAGCAGTcTGTCGTAACGGGTAAcTcTGCAGCGgAACCGA

>5064 [Coxsackie virus A9]
GATCGACAGCAGGtGTGGCACGCCAG
CTACATCATGATCAAGCACTACTGTCTCCCCGGACTGAGTATCAATAGGC
TGCTCGCGCGGCTGAAGGAGAAAACGTTCGTTAACCGGCCAATTACTTCG
AGAAACCTAGTACCACCATGGAGGTTGCGCAGtGTTTCGCTCCGCACAAC
CCCAGtGTAgATCAGGTCGATGAGTCACCGCATTCCCCACGGGCGACCGT
GGCGGTGGcTGCGCTGGCGGCCTGCCCATGGGACAACCCATGGGACGCTT
CAATACTGACATGGtGCGAAgAGTCTATTGAGCTAATTGGTAGTCCTCCG
GCCCCTGAATGCGGcTAATCCTAACTGCGGAGCAgATaCTCACACACCAG
TGAGCAGTCTGTCGTAACGGGTAAcTCTGCAGCGGAACCGA

>5088 [Coxsackie virus A9] 
GATCGACAGCAGGtGtGGCACGC
CAGCTACATCATGAtCAagCACTACTGTCTCCCCGGACTGAGTATCAATA
GGCTGCTCGCGCGGCTGAAGGAGAAAACGTTCGTTAACCGGCCAATTACT
TCgAGAAACCTAGTACCACCATGGAGGTTGCGCAGtGTTTCGCTCCGCAC
AACCCCAGTGtAgATCAGGTCGATGAGTCACCGCATTCCCCACGGGCGAC
CGtGGCGGTGGcTGCGCTGGCGGCCTGCCCATGGgACAACCCATGGGACG
CTTCAATACTGACATGGtGCGAAgAGTCTATTGAGCTAATTGGTAGTCCT
CCGGCCCCTGAATGCGGcTAATCCTAACTGCGGAGCAgATACTCACACAC
CAGTGAGCAGTCTGTCGTAACGGGTAAcTCTGCAGCGGAACCGA

>5145 [Coxsackie virus A9]
GATCAACAGCAGGtGTGGCATGC
CAGCTACATCATGATCAAGCACTACTGTCTCCCCGGACTGAGTATCAATA
GGCTGCTCGCGCGGCTGAAGGAGAAAACGTTCGTTATCCGGCCAATTACT
TCGAGAAACTTAGTACCACCATGAAGGTTGCGCAGtGTTTCGCTCCGCAC
AACCCCAGTGTAgATCAGGTCGATGAGTCACCGCATTCCCCACGGGTGAC
CGTGGCGGTGGCTGCGCTGGCGGCCTGCCCATGGgACAACCCATGGGACG
CTTCAATACTGACATGGtGCGAAGAGTCTATTGAGCTAATTGGTAGTCCT
CCGGCCCCTGAATGCGGcTAATCCTAACTGCGGAGCAgATACTCACATAC
CAGTGAGCAGTCTGTCGTAATGGGCAAcTCTGCAGCGGAACCGA

>5112 [Coxsackie virus A9]
GATCAACAGCAGGTGTGGCATGCCAGCT
ACATCATGATCAAGCACTACTGTCTCCCCGGACTGAGTATCAATAGGCTG
CTCGCGCGGCTGAAGGAGAAAACGTTCGTTATCCGGCCAATTACTTCGAG
AAACTTAGTACCACCATGAAGGTTGCGCAGtGTTTCGCTCCGCACAACCC
CAGtGTAgATCAGGTCGATGAGTCACCGCATTCCCCACGGGTGACCGTGG
CGGTGGcTGCGCTGGCGGCCTGCCCATGGGACAACCCATGGGACGCTTCA
ATACTGACATGGtGCGAAgAGTCTATTGAGCTAATTGGTAGTCCTCCGGC
CCCTGAATGCGGcTAATCCTAACTGCGGAGCAgATACTCACATACCAGTG
AGCAGTCTGTCGTAATGGGCAAcTCTGCAGCGGAACCGA

>4929 [Coxsackie virus A9]
GATCAACAGCAGGtGTGGCATGCCAG
CTACATCATGATCAAGCACTACTGTCTCCCCGGACTGAGTATCAATAGGC
TGCTCGCGCGGCTGAAGGAGAAAACGTTCGTTATCCGGCCAATTACTTCG
AGAAACTTAGTACCACCATGAAGGTTGCGCAGTGTTTCGCTCCGCACAAC
CCCAGTGTAgATCAGGTCGATGAGTCACCGCATTCCCCACGGGTGACCGT
GGCGGTGGCTGCGCTGGCGGCCTGCCCATGGgACAACCCATGGGACGCTT
CAATACTGACATGGtGCGAAgAGTCTATTGAGCTAATTGGTAGTCCTCCG
GCCCCTGAATGCGGcTAATCCTAACTGCGGAGCAgATACTCACATACCAG
TGAGCAGTCTGTCGTAATGGGCAAcTCTGCAGCGGAACCGA

>4965 [Coxsackie virus A9]
GATCAACAGCAGGtGTGGCATGCCA
GCTACATCATGATCAAGCACTACTGTCTCCCCGGACTGAGTATCAATAGG
CTGCTCGCGCGGCTGAAGGAGAAAACGTTCGTTATCCGGCCAATTACTTC
GAGAAACTTAGTACCACCATGAAGGTTGCGCAGTGTTTCGCTCCGCACAA
CCCCAGTGTAgATCAGGTCGATGAGTCACCGCATTCCCCACGGGTGACCG
TGGCGGTGGCTGCGCTGGCGGCCTGCCCATGGGACAACCCATGGGACGCT
TCAATACTGACATGGtGCGAAgAGTCTATTGAGCTAATTGGTAGTCCTCC
GGCCCCTGAATGCGGcTAATCCTAACTGCGGAGCAgATACTCACATACCA
GTGAGCAGTCTGTCGTAATGGGCAAcTCTGCAGCGGAACCGA

>5110 [Coxsackie virus A9]
GATCAACAGCAGGtGTGGCAT
GCCAGCTACATCATGATCAAgcAcTACTGTCTCCCCGGACTGAGTATCAA
TAGGCTGCTCGCGCGGCTGAAGGAGAAAACGTTCGTTATCCGGCCAATTA
CTTCgAGAAACTTAGTACCACCATGAAGGTTGCGCAGTGTTTCGCTCCGC
ACAACCCCAGTGtAgATCAGGTCGATGAGTCACCGCATTCCCCACGGGtG
ACCGTGGCGGTGGcTGCGCTGGCGGCCTGCCCATGGGACAACCCATGGGA
CGCTTCAATACTGACATGGtGCGAAgAGTCTATTGAGCTAATTGGTAGTC
CTCCGGCCCCTGAATGCGGcTAATCCTAACTGCGGAGCAgATACTCACAT
ACCAGTGAGCAGTCTGTCGTAATGGGCAAcTCTGCAGCGGAACCGA

>4962 [Coxsackie virus A9]
GATCAACAGCAGGTGTGGCATGCCAGCTACAT
CATGATCAAGCACTACTGTCTCCCCGGACTGAGTATCAATAGGCTGCTCG
CGCGGCTGAAGGAGAAAACGTTCGTTATCCGGCCAATTACTTCGAGAAAC
TTAGTACCACCATGAAGGTTGCGCAGtGTTTCGCTCCGCACAACCCCAGT
GTAgATCAGGTCGATGAGTCACCGCATTCCCCACGGGTGACCGTGGCGGT
GGCTGCGCTGGCGGCCTGCCCATGGGACAACCCATGGGACGCTTCAATAC
TGACATGGtGCGAAgAGTCTATTGAGCTAATTGGTAGTCCTCCGGCCCCT
GAATGCGGcTAATCCTAACTGCGGAGCAgATACTCACATACCAGTGAGCA
GTCTGTCGTAATGGGCAAcTCTGCAGCGGAACCGA


>5408 [Coxsackie virus A9]
GATCGACAGCAGGtGTGGCACGCCA
GCTACATCATGATCAAGCACTACTGTCTCCCCGGACTGAGTATCAATAGG
CTGCTCGCGCGGCTGAAGGAGAAAACGTTCGTTAACCGGCCAATTACTTC
GAGAAACCTAGTACCACCATGGAGGTTGCGCAGTGTTTCGCTCCGCACAA
CCCCAGTGTAgATCAGGTCGATGAGTCACCGCATTCCCCACGGGCGACCG
TGGCGGTGGcTGCGCTGGCGGCCTGCCCATGGGACAACCCATGGGACGCT
TCAATACTGACATGGtGCGAAgAGTCTATTGAGCTAATTGGTAGTCCTCC
GGCCCCTGAATGCGGcTAATCCTAACTGCGGAGCAgATaCTCACACACCA
GTGAGCAGTCTGTCGTAACGGGTAAcTCTGCAGCGGAACCGA

>5433 [Coxsackie virus A9]
GATCAACAGCAGGtGTGGCATGCCAGCTACATC
ATGATCAAGCACTACTGTCTCCCCGGACTGAGTATCAATAGGCTGCTCGC
GCGGCTGAAGGAGAAAACGTTCGTTATCCGGCCAATTACTTCGAGAAACT
TAGTACCACCATGAAGGTTGCGCAGtGTTTCGCTCCGCACAACCCCAGTG
TAgATCAGGTCGATGAGTCACCGCATTCCCCACGGGTGACCGTGGCGGTG
GCTGCGCTGGCGGCCTGCCCATGGGACAACCCATGGGACGCTTCAATACT
GACATGGtGCGAAgAGTCTATTGAGCTAATTGGTAGTCCTCCGGCCCCTG
AATGCGGcTAATCCTAACTGCGGAGCAgATACTCACATACCAGTGAGCAG
TCTGTCGTAATGGGCAACTCTGCAGCGGAACCGA

>5470 [Coxsackie virus A9]
GATCAACAGCAGGTGTGGCATGCCAGC
TACATCATGATCAAGCACTACTGTCTCCCCGGACTGAGTATCAATAGGCT
GCTCGCGCGGCTGAAGGAGAAAACGTTCGTTATCCGGCCAATTACTTCGA
GAAACTTAGTACCACCATGAAGGTTGCGCAGtGTTTCGCTCCACACAACC
CCAGTGTAgATCAGGTCGATGAGTCACCGCATTCCCCACGGGTGACCGTG
GCGGTGGCTGCGCTGGCGGCCTGCCCATGGGACAACCCATGGGACGCTTC
AATACTGACATGGtGCGAAgAGTCTATTGAGCTAATTGGTAGTCCTCCGG
CCCCTGAATGCGGcTAATCCTAACTGCGGAGCAgATACTCACATACCAGT
GAGCAGTCTGTCGTAATGGGCAACTCTGCAGCGGAACCGA

>5575 [Coxsackie virus A9]
GATCAACAGCAGGTGTGGCATGCCAGCTAC
ATCATGATCAAGCACTACTGTCTCCCCGGACTGAGTATCAATAGGCTGCT
CGCGCGGCTGAAGGAGAAAACGTTCGTTATCCGGCCAATTACTTCGAGAA
ACTTAGTACCACCATGAAGGTTGCGCAGtGTTTCGCTCCGCACAACCCCA
GtGTAgATCAGGTCGATGAGTCACCGCATTCCCCACGGGTGACCGTGGCG
GTGGcTGCGCTGGCGGCCTGCCCATGGGACAACCCATGGGACGCTTCAAT
ACTGACATGGtGCGAAgAGTCTATTGAGCTAATTGGTAGTCCTCCGGCCC
CTGAATGCGGcTAATCCTAACTGCGGAGCAgATACTCACATACCAGTGAG
CAGTCTGTCGTAATGGGCAAcTCTGCAGCGGAACCGA

>5578 [Coxsackie virus A9]
GATCAACAGCAGGTGTGGCATG
CCAGCTACATCATGATCAAgcAcTACTGTCTCCCCGGACTGAGTATCAAT
AGGCTGCTCGCGCGGCTGAAGGAGAAAACGTTCGTTATCCGGCCAATTAC
TTCgAGAAACTTAGTACCACCATGAAGGTTGCGCAGTGTTTCGCTCCGCA
CAACCCCAGTGTAgATCAGGTCGATgAGTCACCGCATTCCCCACGGGTGA
CCGTGGCGGTGGCTGCGcTGGCGGCCTGCCCATGGGACAACCCATGGGAC
GcTTCAATACTGACaTGGTGCGAAgAGTCTATTGAGCTAATTGGTAGTCC
TCCGGCCCCTGAATGCGGCTAATCCTAACTGCGGAGCAgATACTCACATA
CCAGTGAGCAGTcTGTCGTAAtGGGCAAcTcTGCAGCGGAACCGA 

>2149 [Echovirus 30]
TCACTAGGTGGCGCAGCATTCCAGCTGAGTC
TTGACCAAGCACTTCTGTTGCCCCGGGCCGAGTATCAATAAGCTGTTCAC
ACGGCTGAAGGAGAAAGCGCTCGTTATCCGGCCAATTACTTCGAGAAACC
TAGTATCACCATGAAGGTTGCGTAGCGTTTCGCTCCGCACAACCCCAGTG
TAgATCAGGTCGATGAGTCACCGCATCCCTCACGGGTGACCGTGGCGGTG
GcTGCGTTGGCGGCCTGCCCATGGGGCAACCCATGGGACGcTTCAATACC
GACATGGTGAGAAGAGTcTATTGAGcTAATTGGTAGTCCTCCGGCCCCTG
AATGCGGcTAATCCTAACTGCGGAGCAGGTaCCCACGCACCAGTGGGCGG
CCTGTCGTAACGGGTAAcTCTGCAGCGGAACCGATACTTTGGG

>0784[Echovirus 30]
TCACTAGGTGGCGCAGCATTCCAGCTG
AGTCTTGACCAAGCACTTCTGTTGCCCCGGGCCGAGTATCAATAAGCTGT
TCACACGGCTGAAGGAGAAAGCGCTCGTTATCCGGCCAATTACTTCGAGA
AACCTAGTACCACCATGAAGGTTGCGTAGCGTTTCGCTCCGCACAACCCC
AGTGTAgATCAGGTCGATGAGTCACCGCATCCCTCACGGGCGACCGTGGC
GGTGGCTGCGCTGGCGGCCTGCCCATGGGGCAACCCATGGGACGCTTCAA
TACCGACATGGtGCGAAgAGTCTATTGAGCTAATTGGTAGTCCTCCGGCC
CCTGAATGCGGcTAATCCTAACTGCGGAGCAGGTaCCCACGCACCAGTGG
GCGGCCTGTCGTAACGGGTAAYTCTGCAGCGGAACCGActACTTTgGG

>2407[Echovirus 30]
TCAATAGGAAGCCCAGTATACC
AACTGGGTCACGACCAAGCACTTCTGTAACCCCGGACTGAGTATCAATAA
GCTGCTCACGTGGCTGAAGGAGAAAACGTTCGTTACCCGGCCAACTACTT
CGAAAAACCCAGTACCACCATGGAAGTTGCGCGGCGTTTCGCTCCGCACA
ACCCCAGtGTAgATCGGGCCGATGAGTCACCGCGTTCCTCACGGGTGACC
GTGGCGGTGGcTGCGTTGGCGGCCCGCCCATGGGGCAACCCATGGGACGC
TTCAATACTGACATGGtGCGAAgAGTCCATTGAGCTAGTTGGTAGTCCTC
CGGCCCCTGAATGCGGcTAATCCTAACTGCGGAGCAgACaCCCACAAGCC
AGtGGGCAGTCTGTCGTAACGGGCAAcTCTGCAGCGGAACCGACACTTTT
GGG
>0785 [Echovirus 6]
GATCAATAGAAGGCTCAGTAAACCAACTGA
GTCACGATCAAGCACCTCTGTTACCCCGGACTGAGTATCAATAAGCTGTT
TGCACGGCTGAAGGAGAAAACGTTCGTTATCCGGCCAACTACTTCGAGAA
ACCTAGTACCATCATGAAGGTTGCGCAGCGTTTCGCTCCACACAACCCCA
GTGTARATCAGGCCGATGAGTCACCGCATTCCCCACGGRAGACCGTGGCG
GTGGCTGCGCTGGCGGCCTGCCCATGGTTCATACCATGGGACGCTTCAAA
ACTGACATGGKGCGAARAGTCTATTGAGCTAGTTGGTAGTCCTCCGGCCC
CTGAATGCGGCTAATCCCAACTGCGGAGCARATGCCCACACGCCAGTGGG
TAGTCTGTCGTAACGGGCAAYTCTGCAGCGGAACCGA

>2446 [Echovirus 15]
GGTCAACAGGCGGCTCAGTGCACCAACTGGGTC
ATGACCAAGCACTTCTGTTACCCCGGACCGAGTATCAATAGACTGTTTAC
ACGGTTGAAGGARAAAAGGTTCGTTACCCGGCCAGTTACTTCGAGAAACC
TAGTATCACCATGGAGGTTGCGCGGSGTTTCGCTCCACACAACCCCAGTG
TARATCAGGYTGATGAGTCACTGCACCCCCCACGGGCGACCGKGGCAGTG
GYTGCGCTGGCGGCCTGCCCATGGGGCAACCCGKGGGACGYTTCAATATT
GACATGGKGCGAARAGTYTATTGAGYTAACTGGTAGTCCTCCGGCCCCTG
AATGCGGYTAATCCTAACTGKGGAGCARATMCCCACATACCAGKGGGCAG
TYTGTCGTAACGGGCAACTCCGCAGCGRAACCGA 
