# Supplementary material for: Molecular characterization of an outbreak of enterovirus-associated meningitis in Mossel Bay, South Africa, December 2015–January 2016
Source: BMC Infect Dis. 2018 Dec 29;18:709. doi: 10.1186/s12879-018-3641-4 (PMC6311073; doi:10.1186/s12879-018-3641-4)
Supplement: Supplementary file 2 — Fasta-formatted file of the VP1 sequences used in the identification of HEV serotypes and in the construction of the phylogenetic tree and analysis of the outbreak. (TXT 11 kb) [file 12879_2018_3641_MOESM2_ESM.txt]

>0201278 Johannesburg Resp
CATGCAAACCAGACATGTAAAAAATTATCACTCTCGTTCTGAATCTACTGTTGAAAACTT
TCTTGGCAGATCGGCTTGTGTTTACATGGAAGAATATAAGACCACAGACAATGACACAAA
CAAAAAGTTCGTGGCGTGGCCAATTAACACCAAGCAGATGGTGCAAATGCGCAGGAAATT
GGAGATGTTCACATATCTCAGGTTTGATATGGAGGTCACTTTTGTGATTACCAGTAGGCA
GGACCCTGGGACCACGCTAGCTCAAGATATGCCAG
>1500294 Johannesburg Resp
CATGCAAACCAGGCACGTAAAGAATTACCATTCACGCTCAGAGTCTACTATAGAGAACTT
TCTTGGTAGGTCCGCCTGTGTTTATATGGAGGAATATAAGACCACAGATAATGACACCAA
CAAGAAGTTCGTGGCGTGGCCGATCAACACCAAGCAAATGGTTCAAATGCGCAGGAAATT
GGAGATGTTCACTTACCTGAGGTTCGACATGGAAGTAACCTTTGTGATTACTAGTCGACA
AGACCCTGGGACCACTCTAGCTCAAGACATGCCAG
>13093 Johannesburg Resp
CATGCAAACCAGGCACGTGAAGAATTACCATTCACGCTCAGAGTCTACTATAGAGAATTT
TCTTGGTAGATCCGCCTGTGTTTATATGGAGGAATATAAGACCACAGATAATGACACCAA
TAAGAAGTTCGTGGCGTGGCCGATCAACACTAAGCAAATGGTTCAAATGCGCAGGAAATT
GGAGATGTTCACTTACCTGAGGTTCGACATGGAAGTGACCTTTGTGATTACTAGTCGACA
AGACCCTGGGACCACTCTAGCTCAAGACATGCCAG
>534894 Johannesburg Resp
CATGCAACCCAGGCACGTAAAGAATTACCATTCACGCTCAGAGTCTACCATAGAGAACTT
TCTTGGCAGATCCGCCTGTGTTTATATGGAGGAGTATAAGACCACAGATAATGACACCAA
CAAGAAGTTCGTGGCGTGGCCGATCAACATTAAGCAAATGGTTCAAATGCGCAGGAAATT
GGAGATGTTCACTTACCTGAGGTTCGACATGGAAGTAACCTTCTTGATTACTAGTCGACA
AAACCCTGGAACCACTCTAGCTCAAGATATGCCAG
>VV12404 Johannesburg Resp
CATGCAAACCAGGCACGTGAAGAATTACCATTCACGCTCAGAGTCTACTATAGAGAATTT
TCTTGGTAGATCCGCCTGTGTTTATATGGAGGAATATAAGACCACAGATAATGACACCAA
TAAGAAGTTCGTGGCGTGGCCGATCAACACTAAGCAAATGGTTCAAATGCGCAGGAAATT
GGAGATGTTCACTTACCTGAGGTTCGACATGGAAGTGACCTTTGTGATTACTAGTCGACA
AGACCCTGGGACCACTCTAGCTCAAGACATGCCAG
>4110 Cape Town Resp
CATGCAAACCAGGCACGTGAAGAATTACCATTCACGCTCAGAGTCTACTATAGAGAATTT
TCTTGGTAGATCCGCCTGTGTTTATATGGAAGAATATAAGACCACAGATAATGACACCAA
TAAGAAGTTCGTGGCGTGGCCGATCAACACTAAGCAAATGGTTCAAATGCGCAGGAAATT
GGAGATGTTCACTTACCTGAGGTTCGACATGGAAGTGACCTTTGTGATTACCAGTCGACA
AGACCCTGGGACCACTCTAGCTCAAGACATGCCAG
>4169 Cape Town Resp
CATGCAAACCAGGCACGTGAAGAATTACCATTCACGCTCAGAGTCTACTATAGAGAATTT
TCTTGGTAGATCCGCCTGTGTTTATATGGAGGAATATAAGACCACAGATAATGACACCAA
TAAGAAGTTCGTGGCGTGGCCGATCAACACTAAGCAAATGGTTCAAATGCGCAGGAAATT
GGAGATGTTCACTTACCTGAGGTTCGACATGGAAGTGACCTTTGTGATTACCAGTCGACA
AGACCCTGGGACCACTCTAGCTCAAGACATGCCAG
>2083 Cape Town Resp
CATGCAAACCAGGCACGTGAAGAATTACCATTCACGCTCAGAGTCTACTATAGAGAATTT
TCTTGGTAGATCCGCCTGTGTTTATATGGAGGAATATAAGACCACAGATAATGACACCAA
TAAGAAGTTCGTGGCGTGGCCGATCAACACTAAGCAAATGGTTCAAATGCGCAGGAAATT
GGAGATGTTCACTTACCTGAGGTTCGACATGGAAGTGACCTTTGTGATTACCAGTCGACA
AGACCCTGGGACCACTCTAGCTCAAGACATGCCAG
>3965
CATGCAAACCAGGCACGTGAAGAATTACCATTCACGCTCAGAGTCTACTATAGAGAATTT
TCTTGGTAGATCCGCCTGTGTTTATATGGAAGAATATAAGACCACAGATAATGACACCAA
TAAGAAGTTCGTGGCGTGGCCGATCAACACTAAGCAAATGGTTCAAATGCGCAGGAAATT
GGAGATGTTCACTTACCTGAGGTTCGACATGGAAGTGACCTTTGTGATTACCAGTCGACA
AGACCCTGGGACCACTCTAGCTCAAGACATGCCAG
>4751
CATGCAAACCAGGCACGTAAAGAATTACCATTCACGCTCAGAATCTACTATAGAGAACTT
TCTTGGTAGATCCGCCTGTGTTTATATGGAGGAATATAAGACCACAGATAATGACACCAA
CAAGAAATTCGTGGCGTGGCCGATTAACACTAAGCAAATGGTTCAAATGCGCAGGAAATT
GGAGATGTTCACTTACTTGAGGTTTGACATGGAAGTAACTTTTGTGATCACTAGTCGACA
AGACCCTGGGACCACTCTAGCTCAAGACATGCCAG
>5012
CATGCAAACCAGGCACGTAAAGAATTACCATTCACGCTCAGAATCTACTATAGAGAACTT
TCTTGGTAGATCCGCCTGTGTTTATATGGAGGAATATAAGACCACAGATAATGACACCAA
CAAGAAATTCGTGGCGTGGCCGATTAACACTAAGCAAATGGTTCAAATGCGCAGGAAATT
GGAGATGTTCACTTACTTGAGGTTTGACATGGAAGTAACTTTTGTGATCACTAGTCGACA
AGACCCTGGGACCACTCTAGCTCAAGACATGCCAG
>4809
CATGCAAACCAGGCACGTAAAGAATTACCATTCACGCTCAGAATCTACTATAGAGAACTT
TCTTGGTAGATCCGCCTGTGTTTATATGGAGGAATATAAGACCACAGATAATGACACCAA
CAAGAAATTCGTGGCGTGGCCGATTAACACTAAGCAAATGGTTCAAATGCGCAGGAAATT
GGAGATGTTCACTTACTTGAGGTTTGACATGGAAGTAACTTTTGTGATCACTAGTCGACA
AGACCCTGGGACCACTCTAGCTCAAGACATGCCAG
>5081
CATGCAAACCAGGCACGTAAAGAATTACCATTCACGCTCAGAATCTACTATAGAGAACTT
TCTTGGTAGATCCGCCTGTGTTTATATGGAGGAATATAAGACCACAGATAATGACACCAA
CAAGAAATTCGTGGCGTGGCCGATTAACACTAAGCAAATGGTTCAAATGCGCAGGAAATT
GGAGATGTTCACTTACTTGAGGTTTGACATGGAAGTAACTTTTGTGATCACTAGTCGACA
AGACCCTGGGACCACTCTAGCTCAAGACATGCCAG
>5146
CATGCAAACCAGGCACGTGAAGAATTACCATTCACGCTCAGAGTCTACTATAGAGAATTT
TCTTGGTAGATCCGCTTGTGTTTATATGGAGGAATATAAGACCACAGATAACGACACCAA
TAAGAAGTTCGTGGCGTGGCCGATCAACACTAAGCAAATGGTTCAAATGCGCAGGAAATT
GGAAATGTTCACTTACCTGAGGTTCGACATGGAAGTGACCTTTGTGATTACCAGTCGACA
AGACCCTGGGACCACTCTAGCTCAAGACATGCCAG
>5088
CATGCAAACCAGGCACGTAAAGAATTACCATTCACGCTCAGAATCTACTATAGAGAACTT
TCTTGGTAGATCCGCCTGTGTTTATATGGAGGAATATAAGACCACAGATAATGACACCAA
CAAGAAATTCGTGGCGTGGCCGATTAACACTAAGCAAATGGTTCAAATGCGCAGGAAATT
GGAGATGTTCACTTACTTGAGGTTTGACATGGAAGTAACTTTTGTGATCACTAGTCGACA
AGACCCTGGGACCACTCTAGCTCAAGACATGCCAG
>5145
CATGCAAACCAGGCACGTGAAGAATTACCATTCACGCTCAGAGTCTACTATAGAGAATTT
TCTTGGTAGATCCGCTTGTGTTTATATGGAGGAATATAAGACCACAGATAACGACACCAA
TAAGAAGTTCGTGGCGTGGCCGATCAACACTAAGCAAATGGTTCAAATGCGCAGGAAATT
GGAAATGTTCACTTACCTGAGGTTCGACATGGAAGTGACCTTTGTGATTACCAGTCGACA
AGACCCTGGGACCACTCTAGCTCAAGACATGCCAG
>5110
CATGCAAACCAGGCACGTGAAGAATTACCATTCACGCTCAGAGTCTACTATAGAGAATTT
TCTTGGTAGATCCGCTTGTGTTTATATGGAGGAATATAAGACCACAGATAACGACACCAA
TAAGAAGTTCGTGGCGTGGCCGATCAACACTAAGCAAATGGTTCAAATGCGCAGGAAATT
GGAAATGTTCACTTACCTGAGGTTCGACATGGAAGTGACCTTTGTGATTACCAGTCGACA
AGACCCTGGGACCACTCTAGCTCAAGACATGCCAG
>4929
CATGCAAACCAGGCACGTGAAGAATTACCATTCACGCTCAGAGTCTACTATAGAGAATTT
TCTTGGTAGATCCGCTTGTGTTTATATGGAGGAATATAAGACCACAGATAACGACACCAA
TAAGAAGTTCGTGGCGTGGCCGATCAACACTAAGCAAATGGTTCAAATGCGCAGGAAATT
GGAAATGTTCACTTACCTGAGGTTCGACATGGAAGTGACCTTTGTGATTACCAGTCGACA
AGACCCTGGGACCACTCTAGCTCAAGACATGCCAG
>4938
CATGCAAACCAGGCACGTAAAGAATTACCATTCACGCTCAGAATCTACTATAGAGAACTT
TCTTGGTAGATCCGCCTGTGTTTATATGGAGGAATATAAGACCACAGATAATGACACCAA
CAAGAAATTCGTGGCGTGGCCGATTAACACTAAGCAAATGGTTCAAATGCGCAGGAAATT
GGAGATGTTCACTTACTTGAGGTTTGACATGGAAGTAACTTTTGTGATCACTAGTCGACA
AGACCCTGGGACCACTCTAGCTCAAGACATGCCAG
>4965
CATGCAAACCAGGCACGTGAAGAATTACCATTCACGCTCAGAGTCTACTATAGAGAATTT
TCTTGGTAGATCCGCTTGTGTTTATATGGAGGAATATAAGACCACAGATAACGACACCAA
TAAGAAGTTCGTGGCGTGGCCGATCAACACTAAGCAAATGGTTCAAATGCGCAGGAAATT
GGAAATGTTCACTTACCTGAGGTTCGACATGGAAGTGACCTTTGTGATTACYAGTCGACA
AGACCCTGGGACCACTCTAGCTCAAGACATGCCAG
>5578
CATGCAAACCAGGCACGTGAAGAATTACCATTCACGCTCAGAGTCTACTATAGAGAATTT
TCTTGGTAGATCCGCTTGTGTTTATATGGAGGAATATAAGACCACAGATAACGACACCAA
TAAGAAGTTCGTGGCGTGGCCGATCAACACTAAGCAAATGGTTCAAATGCGCAGGAAATT
GGAAATGTTCACTTACCTGAGGTTCGACATGGAAGTGACCTTTGTGATTACCAGTCGACA
AGACCCTGGGACCACTCTAGCTCAAGACATGCCAG
>4886
CATGCAAACCAGGCACGTGAAGAATTACCATTCACGCTCAGAGTCTACTATAGAGAATTT
TCTTGGTAGATCCGCTTGTGTTTATATGGAGGAATATAAGACCACAGATAACGACACCAA
TAAGAAGTTCGTGGCGTGGCCGATCAACACTAAGCAAATGGTTCAAATGCGCAGGAAATT
GGAAATGTTCACTTACCTGAGGTTCGACATGGAAGTGACCTTTGTGATTACCAGTCGACA
AGACCCTGGGACCACTCTAGCTCAAGACATGCCAG
>4869
TATGCAAACCAGGCACGTAAAGAATTACCATTCACGCTCAGAATCTACTATAGAGAACTT
TCTTGGTAGATCCGCCTGTGTTTATATGGAGGAATATAAGACCACAGATAATGACACCAA
CAAGAAATTCGTGGCGTGGCCGATTAACACTAAGCAAATGGTTCAAATGCGCAGGAAATT
GGAGATGTTCACTTACTTGAGGTTTGACATGGAAGTAACTTTTGTGATCACTAGTCGACA
AGACCCTGGGACCACTCTAGCTCAAGACATGCCAG
>15-13-48 Cape Town Resp
GGAGACAC
TGAGCATGCGGTGGAGAGTGCCATCTCAAGGGTGGCAGATACGATTATGA
GTGGCCCGTCAAATTCTCAACAAGTTCCTGCTCTCACCGCTGCTGAAACT
GGACACACGTCGCAAGTAGTTCCGAGCGACACCATCCAAACCAGACACGT
TCAAAACTTCCACTCGAGATCGGAGTCTACCATAGAGAACTTTCTGAGTA
GGTCTGCATGCGTGCACATAGCCAACTACAATGCAAAAGGTGAGAAAACA
GATGTTAACAGGTTTGACAGGTGGGAGATCAACATCCGCGAAATGGTGCA
GTTGCGGAGAAAATGTGAGATGTTCACGTACCTGCGTTTCGACATTGAGG
TGACATTTGTAATAACTAGCAAACAAGATCAAGGGACCAACCTAAACCAA
GATATGCCAGTTCTCACCCACCAGATCATGTACGTGCCTCCTGGAGGCTC
AGTACCCAGCAACGTTGAAAGTTATGCTTGGCAGACGTCAACGAACCCCA
GCGTGTTTTGGACTGAGGGGAATGCACCCGCACGAATGTCAATACCCTTT
ATCAGTATTGGCAACGCCTACAGCAGCTTTTATGACGGGTGGTCACACTT
TACACAGAAAGGGGTGTATGGTTACAATACGCTGAACAAAATGGGACAGT
TGTTTGTCAGACATGTGAACAAGGAAACCCCAACACCA

>15_36_44 Cape Town Resp
GGAGACAC
TGAGCATGCGGTGRAGAGTGCCATGTCAAGGGTGGCAGATACGATCATGA
GTGGCCCGTCAAATTCTCAACAAGTTCCTGCTCTCACCGCTGCTGAAACT
GGACACACGTCGCAAGTAGTTCCGAGCGACACCATCCAAACCAGACACGT
TCAAAACTTCCACTCGAGATCGGAGTCTACCATAGAGAACTTTCTGAGTA
GGTCTGCATGCGTGCACATAGCCAACTACAATGCAAAAGGTGAGAAAACA
GATGTTAACAGGTTTGACAGGTGGGAGATCAACATCCGCGAAATGGTGCA
GTTGCGGAGAAAATGTGAGATGTTCACGTACCTGCGTTTCGACATTGAGG
TGACATTTGTAATAACTAGCAAACAAGATCAAGGGACCAACCTAAACCAA
GATATGCCAGTTCTCACCCACCAGATCATGTACGTGCCTCCTGGAGGCTC
AGTACCCAGCAACGTTGAAAGTTATGCTTGGCAGACGTCAACGAACCCCA
GCGTGTTTTGGACTGAGGGGAATGCACCCGCACGAATGTCAATACCCTTT
ATCAGTATTGGCAACGCCTACAGCAGYTTTTATGACGGGTGGTCACACTT
TACACAGAAAGGGGTGTATGGTTACAATACSCTGAACAAAATGGGACAGT
TGTTTGTCAGACATGTGAACAAGGAAACCCCAACACCa
>15_8_23 Cape Town Resp
GGAG
ACACTGAGCATGCGSTGGAGAGTGCCATGTCAAGGGTGGCAGATACGATC
ATGAGTGGCCCGTCAAATTCTCAACAAGTTCCTGCTCTCACCGCTGCTGA
AACTGGACACACGTCGCAAGTAGTTCCGAGCGACACCATCCAAACCAGAC
ACGTTCAAAACTTCCACTCGAGATCGGAGTCTACCATAGAGAACTTTCTG
AGTAGGTCTGCATGCGTGCACATAGCCAACTACAATGCAAAAGGTGAGAA
AACAGATGTTAACAGGTTTGACAGGTGGGAGATCAACATCCGCGAAATGG
TGCAGTTGCGGAGAAAATGTGAGATGTTCACGTACCTGCGTTTCGACATT
GAGGTGACATTTGTAATAACTAGCAAACAAGATCAAGGGACCAACCTAAA
CCAAGATATGCCAGTTCTCACCCACCAGATCATGTACGTGCCTCCTGGAG
GCTCAGTACCCASCAACGTTGAAAGTTATGCTTGGCAGACGTCAACGAAC
CCCASCGTGTTTTGGACTGAGGGGAATGCACCCGCACGAATGTCAATACC
CTTTATCAGTATTGGCAACGCCTACAGCAGCTTTTATGACGGGTGGTCAC
MCYYYMCACAGAAAGGGGTGTATGGTTACAACACGCTGAACAAAATGGGA
CAGTTGTTTGTCRGACATGTGAACAAGGAAACCCCAACACCA
>0838
GGAGA
CACTGAGCATGCGGTGGAGAGTGCCATATCAAGGGTGGCAGATACGATCA
TGAGTGGCCCGTCAAATTCTCAACAGGTTCCTGCTCTCACCGCTGCTGAA
ACTGGACACACGTCGCAAGTAGTTCCGAGCGACACCATCCAAACCAGACA
CGTTCAAAACTTCCACTCAAGATCGGAGTCTACCATAGAGAACTTTCTGA
GTAGGTCTGCATGCGTGCACATAGCCAACTACAATGCAAAAGGAGAGAAA
ACAGATGTTAACAGGTTTGACAGGTGGGAGATCAACATCCGCGAAATGGT
GCAGTTGCGGAGAAAATGTGAGATGTTCACGTACTTGCGTTTTGACATTG
AGGTGACATTTGTAATAACTAGCAAACAAGATCAGGGGACCAATCTAAAC
CAAGATATGCCAGTTCTCACCCACCAGATCATGTACGTGCCTCCTGGAGG
CTCAGTACCCAGCAACGTTGAAAGTTATGCTTGGCAGACGTCAACGAACC
CCAGCGTGTTTTGGACTGAGGGGAATGCACCCGCACGAATGTCAATACCC
TTTATCAGCATTGGCAACGCCTACAGCAGTTTTTATGACGGTTGGTCACA
CTTTACGCAGAAAGGGGTGTATGGTTACAACACCACTGAACAAAATGGGA
CAGTTATTTGTCAGACATGTGAATAAGGAAACCCCAACACCA
>0847
GGAGACACT
GAGCATGCGSYGKAGAGTGCCATATCAAGGGTGGCAGATACGATCATGAG
TGGCCCGTCAAATTCTCAACAGGTTCCTGCTCTCACCGCTGCTGAAACTG
GACACACGTCGCAAGTAGTTCCRAGCGACACCATCCAAACCAGACACGTT
CAAAACTTCCACTCAAGATCAGAGTCTACCATAGAGAACTTTCTGAGTAG
GTCTGCATGCGTGCACATAGCCAACTACAATGCAAAAGGAGAGAAAACAG
ATGTTAACAGGTTTGACAGGTGGGAGATCAACATCCGCGAAATGGTGCAG
TTGCGGAGAAAATGTGAGATGTTCACGTACTTGCGTTTTGACATTGAGGT
GACATTTGTAATAACTAGCAAACAAGATCAGGGGACCAATCTAAACCAAG
ATATGCCAGTTCTCACCCACCAGATCATGTACGTGCCTCCTGGAGGCTCA
GTACCCAGCAACGTTGAAAGTTATGCTTGGCAGACGTCAACGAACCCCAG
CGTGTTTTGGACTGAGGGGAATGCACCCGCACGAATGTCAATACCCTTTA
TCAGCATTGGCAACGCCTACAGCAGTTTTTATGACGGCTGGTCACACTTT
ACGCAGAAAGGGGTGTATGGTTACAACACACTGAACAAAATGGGACAGTT
ATTTGTCAGACATGTGAATAAGGAAACCCCCACACCA
>1104
GGAGA
CACTGAGCATGCSSYGKARAGTGCCATATCAAGGGTGGCAGATACGATCA
TGAGTGGCCCGTCAAATTCTCAACAAGTTCCTGCTCTCACCGCTGCTGAA
ACTGGACACACGTCGCAAGTAGTTCCGAGCGACACCATCCAAACCAGACA
CGTTCAAAACTTCCACTCAAGATCGGAGTCTACCATAGAGAACTTTCTGA
GTAGGTCTGCATGCGTGCACATAGCCAACTACAATGCAAAAGGTGAGAAA
ACAGATGTTAACAGGTTTGACAGGTGGGAGATCAACATCCGCGAAATGGT
GCAGTTGCGGAGAAAATGTGAGATGTTCACGTACTTGCGTTTTGACATTG
AGGTGACATTTGTAATAACTAGCAAACAAGATCAGGGGACCAATCTAAAC
CAAGATATGCCAGTTCTCACCCACCAGATCATGTACGTGCCTCCTGGAGG
CTCAGTACCCAGCAACGTTGAAAGTTATGCTTGGCAGACGTCAACRAACC
CCAGCGTGTTTTGGACTGAGGGGAATGCACCCGCACGAATGTCAATACCC
TTTATCAGCATTGGCAACGCCTACAGCAGCTTTTATGACGGCTGGTCACA
CTTTACGCAGAAAGGGGTGTATGGTTACAACACACTGAACAAAATGGGAC
AGTTATTTGTCAGACATGTGAATAAGGAAACCCCGACACCA
